# Supplementary material for: Impact of Manganese and Chromate on Specific DNA Double-Strand Break Repair Pathways
Source: Int J Mol Sci. 2023 Jun 20;24(12):10392. doi: 10.3390/ijms241210392 (PMC10298927; doi:10.3390/ijms241210392)
Supplement: Supplementary file 1 [file ijms-24-10392-s001.zip]

Archive with 1 entries (1 files):
- ijms-2391631-supplementary.pdf
